# Supplementary material for: Evaluation of active inflammation, chronic structural damage, and response to treatment of sacroiliitis in axial spondyloarthritis using the Spondyloarthritis research consortium of Canada scoring system
Source: BMC Musculoskelet Disord. 2022 Jul 8;23:654. doi: 10.1186/s12891-022-05609-x (PMC9270766; doi:10.1186/s12891-022-05609-x)
Supplement: Supplementary file 1 — Additional file 1. [file 12891_2022_5609_MOESM1_ESM.xlsx]

## Sheet: Patients'information and scores
group	sex	age	TNFi	baseline:	CRP	SPARCC	SSS-FM	SSS-ER	SSS-BF	follow-up:	CRP	SPARCC	SSS-FM	SSS-ER	SSS-BF
Ankylosing Spondylitis	male	18	etanercept		2.58	62.5	18.5	22	0		2.58	0	27	6	0
Ankylosing Spondylitis	male	20	etanercept		114	22.5	26	20.5	6.5		0.99	8	35.5	12.5	6.5
Ankylosing Spondylitis	female	22	etanercept		3.71	5.5	25.5	18	9		2.7	1	31	7.5	10
Ankylosing Spondylitis	male	44	adalimumab		3.31	9.5	39.5	11.5	0		1.95	2.5	40	5.5	0.5
Ankylosing Spondylitis	female	28	etanercept		<0.8	6.5	19.5	25	4.5		<0.8	1.5	27.5	14.5	8
Ankylosing Spondylitis	male	18	etanercept		83.4	66	2	8.5	0		<1.0	18	32	2	5
Ankylosing Spondylitis	male	23	adalimumab		4.95	34	17	11	5.5		8.55	26.5	23.5	2.5	6.5
Ankylosing Spondylitis	male	23	adalimumab		78.8	17	17	14	4.5		<0.8	7	21	2.5	7
Ankylosing Spondylitis	male	44	adalimumab		1.33	25.5	23	23	0		<0.8	10	23	7	1
Ankylosing Spondylitis	male	18	adalimumab		6.91	20.5	6	6.5	0		<1.28	55	6	0	0
Ankylosing Spondylitis	male	19	etanercept		12.85	3.5	39.5	40	16.5		3	0.5	40	2	18
Ankylosing Spondylitis	female	30	adalimumab		5.66	35.5	21.5	32.5	4		<1.28	4	26.5	25	7
Ankylosing Spondylitis	male	23	etanercept		11.82	14.5	20.5	13.5	9		46.12	11.5	21	1	10
Ankylosing Spondylitis	male	26	adalimumab		38.4	57	28.5	15.5	13.5		6.47	10	40	6.5	19
Ankylosing Spondylitis	male	29	adalimumab		67.7	7.5	0	2	0		76.4	3.5	6	1	0
Ankylosing Spondylitis	male	25	etanercept		3.81	59	9	13.5	0.5		0.59	11.5	14	9	2.5
Ankylosing Spondylitis	male	24	etanercept		65.06	48	12.5	13	11.5		4.14	9.5	24.5	14	13
Ankylosing Spondylitis	male	41	etanercept		<0.8	7.5	39.5	28.5	3		3	0	40	15.5	5.5
Ankylosing Spondylitis	male	33	etanercept		<1.28	35	13	10	0		3	5	37.5	0	3
Ankylosing Spondylitis	male	24	adalimumab		6.7	48	23.5	15	1		<1.28	13.5	32	5	3
Ankylosing Spondylitis	male	18	adalimumab		6.25	31.5	13	7.5	5.5		6.58	2.5	25	5.5	7.5
Ankylosing Spondylitis	male	19	adalimumab		17.22	18.5	38	2	11		<1.28	13.5	40	1.5	14
Ankylosing Spondylitis	male	32	adalimumab		83	33	21	3	7.5		<0.8	12	39	1	7.5
Ankylosing Spondylitis	female	32	etanercept		17.77	10	35	12.5	0		2.02	0	36.5	11	0
Ankylosing Spondylitis	female	30	adalimumab		1.05	30.5	19.5	8.5	0		1.36	9.5	25.5	8	0
Ankylosing Spondylitis	male	32	adalimumab		4.04	7	21.5	7.5	0		<0.8	0	25	7	0
Ankylosing Spondylitis	male	26	etanercept		8.87	32	28	0.5	11.5		4.83	11	30.5	0	19.5
Ankylosing Spondylitis	female	32	adalimumab		2.13	23	13	0	4.5		<0.8	1.5	14	0	5.5
Ankylosing Spondylitis	male	25	etanercept		9.03	3.5	30.5	5.5	8		1.04	0	33.5	4	8
Non-Radiographic axial spondyloarthritis	male	22	etanercept		116	22.5	9.5	7	0		4.81	16	15	1	1.5
Non-Radiographic axial spondyloarthritis	female	28	etanercept		3	13	9.5	10	2		3	0	20	1.5	5
Non-Radiographic axial spondyloarthritis	male	21	adalimumab		3	38	6	4	0		7.38	23.5	14	0	0
Non-Radiographic axial spondyloarthritis	male	21	adalimumab		4.35	52.5	9.5	6	0		4.35	18	11	2.5	0
Non-Radiographic axial spondyloarthritis	male	18	etanercept		8.32	35.5	1.5	10.5	0		3	0	13	1.5	2.5
Non-Radiographic axial spondyloarthritis	female	36	adalimumab		1.83	7.5	5	9	0		1.27	2	8	0	0
Non-Radiographic axial spondyloarthritis	female	27	adalimumab		6.12	35	4.5	10	0		6.12	13.5	13	1	0
Non-Radiographic axial spondyloarthritis	male	18	adalimumab		6.25	25.5	0	2.5	0		6.25	2	11.5	1	0
Non-Radiographic axial spondyloarthritis	male	26	adalimumab		2.27	20	20	9	0		2.27	2	20	4.5	2.5
Non-Radiographic axial spondyloarthritis	female	24	etanercept		2.59	4.5	0	2.5	0		2.59	4.5	0	2.5	0
Non-Radiographic axial spondyloarthritis	male	24	adalimumab		8.16	7	0.5	4	0		3	0	4.5	3	0
Non-Radiographic axial spondyloarthritis	male	20	adalimumab		1.25	15	0.5	3	0		0.5	10.5	0	4	0
Non-Radiographic axial spondyloarthritis	female	38	etanercept		3.92	45.5	12.5	2	0		3	18	19	4	0
Non-Radiographic axial spondyloarthritis	male	29	etanercept		1.07	13	19.5	23	1.5		1.07	2.5	22.5	13	2.5
Non-Radiographic axial spondyloarthritis	male	23	adalimumab		0	12	0	8	0		0	1.5	5	5	0
Non-Radiographic axial spondyloarthritis	male	18	adalimumab		0	20	1	5.5	0		0	1	6.5	5.5	0
Non-Radiographic axial spondyloarthritis	male	20	etanercept		8.91	55	1	9	0		2.92	3	14.5	7	1.5
Non-Radiographic axial spondyloarthritis	male	18	adalimumab		4.15	29	5.5	4	0		1.83	0	23.5	2.5	2.5
Non-Radiographic axial spondyloarthritis	female	30	adalimumab		5.45	7	8.5	0.5	0		6.97	4	11	0.5	0
Non-Radiographic axial spondyloarthritis	female	35	etanercept		3	27	0	0.5	0		3	3	4	0.5	0
Non-Radiographic axial spondyloarthritis	male	20	etanercept		0	14	33	5	0		0	7.5	33	4	0
Non-Radiographic axial spondyloarthritis	female	24	adalimumab		6.12	34	0.5	3.5	0		6.12	16.5	10	2.5	0
Non-Radiographic axial spondyloarthritis	male	21	adalimumab		4.33	6	0	0.5	0		1.62	0	0	0.5	0
Non-Radiographic axial spondyloarthritis	female	21	adalimumab		6.99	42	15	11	0		3	7.5	24.5	7	9
Non-Radiographic axial spondyloarthritis	female	21	etanercept		4.08	10.5	11	7	2.5		9.72	10.5	21	5	4
Non-Radiographic axial spondyloarthritis	female	18	adalimumab		3	4	17.5	0	0		3	0	18	0	0
Non-Radiographic axial spondyloarthritis	male	23	adalimumab		2.21	43.5	0	3.5	0		3	5.5	12.5	9.5	0
Non-Radiographic axial spondyloarthritis	male	31	etanercept		3	10	13.5	2.5	0		3	18	13.5	2.5	0
Non-Radiographic axial spondyloarthritis	male	36	etanercept		14.6	15.5	37.5	2	0		10.5	10	38	1	1
