# Supplementary material for: Evaluation of active inflammation, chronic structural damage, and response to treatment of sacroiliitis in axial spondyloarthritis using the Spondyloarthritis research consortium of Canada scoring system
Source: BMC Musculoskelet Disord. 2022 Jul 8;23:654. doi: 10.1186/s12891-022-05609-x (PMC9270766; doi:10.1186/s12891-022-05609-x)
Supplement: Supplementary file 2 — Additional file 2. [file 12891_2022_5609_MOESM2_ESM.xlsx]

## Sheet: radiologists'scores at baseline
group	SPARCC1	SPARCC2	AVERAGE	Fat Metaplasia1	Fat Metaplasia2	AVERAGE	Erosion1	Erosion2	AVERAGE	Backfill1	Backfill2	AVERAGE
AS	57	68	62.5	21	16	18.5	21	23	22	0	0	0
AS	18	27	22.5	25	27	26	18	23	20.5	7	6	6.5
AS	6	5	5.5	26	25	25.5	19	17	18	11	7	9
AS	10	9	9.5	39	40	39.5	12	11	11.5	0	0	0
AS	8	5	6.5	17	22	19.5	25	25	25	4	5	4.5
AS	66	66	66	2	2	2	4	13	8.5	0	0	0
AS	33	35	34	16	18	17	11	11	11	5	6	5.5
AS	18	16	17	15	19	17	14	14	14	4	5	4.5
AS	25	26	25.5	22	24	23	22	24	23	0	0	0
AS	21	20	20.5	5	7	6	5	8	6.5	0	0	0
AS	4	3	3.5	40	39	39.5	40	40	40	19	14	16.5
AS	38	33	35.5	23	20	21.5	30	35	32.5	5	3	4
AS	17	12	14.5	20	21	20.5	13	14	13.5	8	10	9
AS	54	60	57	30	27	28.5	12	19	15.5	12	15	13.5
AS	5	10	7.5	0	0	0	2	2	2	0	0	0
AS	57	61	59	8	10	9	12	15	13.5	1	0	0.5
AS	48	48	48	13	12	12.5	14	12	13	11	12	11.5
AS	7	8	7.5	39	40	39.5	27	30	28.5	2	4	3
AS	31	39	35	13	13	13	8	12	10	0	0	0
AS	50	46	48	20	27	23.5	8	22	15	2	0	1
AS	30	33	31.5	12	14	13	9	6	7.5	4	7	5.5
AS	20	17	18.5	38	38	38	1	3	2	10	12	11
AS	36	30	33	23	19	21	3	3	3	7	8	7.5
AS	11	9	10	34	36	35	13	12	12.5	0	0	0
AS	30	31	30.5	19	20	19.5	9	8	8.5	0	0	0
AS	8	6	7	22	21	21.5	9	6	7.5	0	0	0
AS	33	31	32	27	29	28	0	1	0.5	12	11	11.5
AS	21	25	23	13	13	13	0	0	0	5	4	4.5
AS	3	4	3.5	31	30	30.5	3	8	5.5	8	8	8
NR	22	23	22.5	9	10	9.5	6	8	7	0	0	0
NR	12	14	13	9	10	9.5	11	9	10	1	3	2
NR	37	39	38	7	5	6	4	4	4	0	0	0
NR	53	52	52.5	8	11	9.5	5	7	6	0	0	0
NR	33	38	35.5	0	3	1.5	10	11	10.5	0	0	0
NR	5	10	7.5	6	4	5	8	10	9	0	0	0
NR	35	35	35	4	5	4.5	10	10	10	0	0	0
NR	26	25	25.5	0	0	0	0	5	2.5	0	0	0
NR	18	22	20	20	20	20	8	10	9	0	0	0
NR	4	5	4.5	0	0	0	2	3	2.5	0	0	0
NR	7	7	7	0	1	0.5	4	4	4	0	0	0
NR	14	16	15	0	1	0.5	2	4	3	0	0	0
NR	43	48	45.5	13	12	12.5	1	3	2	0	0	0
NR	12	14	13	20	19	19.5	22	24	23	2	1	1.5
NR	12	12	12	0	0	0	8	8	8	0	0	0
NR	20	20	20	0	2	1	4	7	5.5	0	0	0
NR	53	57	55	0	2	1	10	8	9	0	0	0
NR	24	34	29	5	6	5.5	6	2	4	0	0	0
NR	7	7	7	8	9	8.5	1	0	0.5	0	0	0
NR	30	24	27	0	0	0	1	0	0.5	0	0	0
NR	12	16	14	31	35	33	5	5	5	0	0	0
NR	36	32	34	0	1	0.5	4	3	3.5	0	0	0
NR	6	6	6	0	0	0	1	0	0.5	0	0	0
NR	40	44	42	13	17	15	15	7	11	0	0	0
NR	10	11	10.5	8	14	11	6	8	7	3	2	2.5
NR	6	2	4	19	16	17.5	0	0	0	0	0	0
NR	45	42	43.5	0	0	0	4	3	3.5	0	0	0
NR	11	9	10	14	13	13.5	2	3	2.5	0	0	0
NR	16	15	15.5	38	37	37.5	2	2	2	0	0	0

## Sheet: radiologists'scores atfollow-up
group	SPARCC1	SPARCC2	AVERAGE	Fat Metaplasia1	Fat Metaplasia2	AVERAGE	Erosion1	Erosion2	AVERAGE	Backfill1	Backfill2	AVERAGE
AS	0	0	0	25	29	27	5	7	6	0	0	0
AS	6	10	8	33	38	35.5	12	13	12.5	7	6	6.5
AS	0	2	1	30	32	31	7	8	7.5	11	9	10
AS	3	2	2.5	40	40	40	5	6	5.5	0	1	0.5
AS	3	0	1.5	26	29	27.5	13	16	14.5	7	9	8
AS	19	17	18	33	31	32	3	1	2	7	3	5
AS	25	28	26.5	26	21	23.5	2	3	2.5	6	7	6.5
AS	6	8	7	22	20	21	3	2	2.5	6	8	7
AS	12	8	10	22	24	23	7	7	7	1	1	1
AS	49	61	55	5	7	6	0	0	0	0	0	0
AS	0	1	0.5	40	40	40	4	0	2	16	20	18
AS	2	6	4	27	26	26.5	30	20	25	6	8	7
AS	12	11	11.5	20	22	21	1	1	1	10	10	10
AS	9	11	10	40	40	40	11	2	6.5	20	18	19
AS	3	4	3.5	5	7	6	1	1	1	0	0	0
AS	10	13	11.5	10	18	14	10	8	9	3	2	2.5
AS	10	9	9.5	26	23	24.5	16	12	14	14	12	13
AS	0	0	0	40	40	40	9	22	15.5	5	6	5.5
AS	4	6	5	35	40	37.5	0	0	0	4	2	3
AS	16	11	13.5	27	37	32	7	3	5	2	4	3
AS	0	5	2.5	24	26	25	5	6	5.5	6	9	7.5
AS	13	14	13.5	40	40	40	1	2	1.5	12	16	14
AS	14	10	12	40	38	39	2	0	1	8	7	7.5
AS	0	0	0	35	38	36.5	11	11	11	0	0	0
AS	9	10	9.5	26	25	25.5	8	8	8	0	0	0
AS	0	0	0	25	25	25	8	6	7	0	0	0
AS	11	11	11	30	31	30.5	0	0	0	19	20	19.5
AS	1	2	1.5	13	15	14	0	0	0	6	5	5.5
AS	0	0	0	33	34	33.5	3	5	4	8	8	8
NR	16	16	16	14	16	15	2	0	1	1	2	1.5
NR	0	0	0	22	18	20	0	3	1.5	4	6	5
NR	23	24	23.5	12	16	14	0	0	0	0	0	0
NR	18	18	18	9	13	11	3	2	2.5	0	0	0
NR	0	0	0	14	12	13	0	3	1.5	2	3	2.5
NR	2	2	2	9	7	8	0	0	0	0	0	0
NR	15	12	13.5	13	13	13	1	1	1	0	0	0
NR	2	2	2	13	10	11.5	0	2	1	0	0	0
NR	0	4	2	20	20	20	6	3	4.5	2	3	2.5
NR	4	5	4.5	0	0	0	2	3	2.5	0	0	0
NR	0	0	0	4	5	4.5	3	3	3	0	0	0
NR	10	11	10.5	0	0	0	4	4	4	0	0	0
NR	17	19	18	16	22	19	5	3	4	0	0	0
NR	0	5	2.5	22	23	22.5	17	9	13	3	2	2.5
NR	0	3	1.5	5	5	5	5	5	5	0	0	0
NR	0	2	1	8	5	6.5	6	5	5.5	0	0	0
NR	0	6	3	15	14	14.5	6	8	7	2	1	1.5
NR	0	0	0	24	23	23.5	2	3	2.5	3	2	2.5
NR	4	4	4	11	11	11	1	0	0.5	0	0	0
NR	4	2	3	4	4	4	1	0	0.5	0	0	0
NR	6	9	7.5	31	35	33	5	3	4	0	0	0
NR	19	14	16.5	9	11	10	3	2	2.5	0	0	0
NR	0	0	0	0	0	0	1	0	0.5	0	0	0
NR	12	3	7.5	24	25	24.5	8	6	7	8	10	9
NR	10	11	10.5	20	22	21	6	4	5	5	3	4
NR	0	0	0	19	17	18	0	0	0	0	0	0
NR	7	4	5.5	9	16	12.5	9	10	9.5	0	0	0
NR	19	17	18	14	13	13.5	2	3	2.5	0	0	0
NR	8	12	10	38	38	38	1	1	1	1	1	1
