# Supplementary material for: Evaluation of active inflammation, chronic structural damage, and response to treatment of sacroiliitis in axial spondyloarthritis using the Spondyloarthritis research consortium of Canada scoring system
Source: BMC Musculoskelet Disord. 2022 Jul 8;23:654. doi: 10.1186/s12891-022-05609-x (PMC9270766; doi:10.1186/s12891-022-05609-x)
Supplement: Supplementary file 3 — Additional file 3. [file 12891_2022_5609_MOESM3_ESM.xlsx]

## Sheet: MRI findings at baseline
sex	age	edema distribution	depth（>1cm）	distribution	fat distribution
male	18	bilateral symmetry	1	sacroiliac	bilateral
male	20	bilateral asymmetry	1	sacroiliac	bilateral
female	22	unilateral	0	sacral	bilateral
male	44	unilateral	1	sacroiliac	bilateral
male	22	unilateral	0	sacroiliac	bilateral
female	28	unilateral	1	sacral	bilateral
female	28	unilateral	0	sacroiliac	bilateral
male	18	bilateral symmetry	1	sacroiliac	bilateral
male	23	bilateral asymmetry	1	sacroiliac	bilateral
male	21	bilateral asymmetry	1	sacroiliac-sacral	unilateral
male	23	bilateral symmetry	1	sacroiliac	bilateral
male	21	bilateral symmetry	1	sacroiliac	bilateral
male	44	bilateral symmetry	0	sacroiliac	bilateral
male	18	bilateral asymmetry	1	sacroiliac	bilateral
female	36	bilateral symmetry	0	sacroiliac	bilateral
female	27	bilateral asymmetry	0	sacroiliac	bilateral
male	18	bilateral asymmetry	1	sacroiliac	bilateral
male	19	unilateral	0	sacroiliac	bilateral
male	18	unilateral	1	sacroiliac	bilateral
female	30	bilateral symmetry	0	sacroiliac	bilateral
male	23	unilateral	0	sacroiliac	unilateral
male	26	unilateral	1	sacroiliac	unilateral
male	26	bilateral symmetry	1	sacroiliac	bilateral
male	29	bilateral symmetry	0	sacroiliac-iliac	no
male	25	bilateral symmetry	1	sacroiliac	bilateral
male	24	bilateral symmetry	0	sacroiliac	bilateral
female	24	unilateral	0	sacroiliac	no
male	41	unilateral	1	sacroiliac	bilateral
male	24	unilateral	0	sacroiliac	unilateral
male	20	unilateral	1	sacroiliac	no
male	33	bilateral asymmetry	1	sacroiliac-iliac	bilateral
male	24	bilateral symmetry	1	sacroiliac	bilateral
female	38	bilateral symmetry	1	sacroiliac	bilateral
male	18	bilateral asymmetry	1	sacroiliac	bilateral
male	29	bilateral symmetry	0	sacroiliac	bilateral
male	23	unilateral	1	iliac	no
male	18	bilateral asymmetry	0	iliac	unilateral
male	19	bilateral asymmetry	1	sacroiliac	bilateral
male	20	bilateral symmetry	1	sacroiliac	unilateral
male	18	bilateral symmetry	1	iliac	bilateral
male	32	unilateral	1	sacroiliac	bilateral
female	30	unilateral	0	sacral	unilateral
female	35	bilateral symmetry	1	sacroiliac	no
male	20	bilateral symmetry	0	sacroiliac	bilateral
female	24	unilateral	1	sacroiliac	no
male	21	unilateral	0	sacroiliac	no
female	21	bilateral symmetry	1	sacroiliac	bilateral
female	21	bilateral asymmetry	0	sacroiliac-sacral	bilateral
female	18	unilateral	0	sacral	bilateral
female	32	bilateral symmetry	0	sacroiliac	bilateral
male	23	bilateral symmetry	1	sacroiliac	no
female	30	bilateral asymmetry	1	sacroiliac-iliac	bilateral
male	31	unilateral	1	sacroiliac	bilateral
male	32	unilateral	0	sacroiliac	bilateral
male	26	bilateral symmetry	1	sacroiliac	bilateral
female	32	bilateral symmetry	0	sacroiliac	bilateral
male	36	bilateral symmetry	0	iliac	bilateral
male	25	unilateral	0	sacral	bilateral
